# Supplementary material for: Mapping Six New Susceptibility to Colon Cancer (Scc) Loci Using a Mouse Interspecific Backcross
Source: G3 (Bethesda). 2012 Dec 1;2(12):1577–84. doi: 10.1534/g3.112.002253 (PMC3516479; doi:10.1534/g3.112.002253)
Supplement: Supporting Information [file supp_2.12.1577_FileS1.xlsx]

## Sheet: Sequenome_241_Tum#
Animal ID	Sex	Tumor Number	Avg Tumor Diameter	Max Tumor Diameter	Tumor position along the proximal-distal colonic axis	Tumor Load	SNP	rs3658044	rs16810780	rs8275869	rs8238935	rs13475931	rs32325376	rs3664662	rs6244177	rs16785022	rs3703729	rs6361219	rs8261363	rs8253293	rs6220817	rs4223152	rs16784954	rs16798444	rs3716390	rs16822005	NCBI_02_103264181	rs8279358	rs4223500	rs13476878	rs3022946	rs30496251	rs16809694	rs3671511	rs13459168	rs3670634	rs16817825	rs16790912	rs13469857	rs3724562	rs6322812	rs6400920	rs27715408	rs6389474	rs3725792	rs3715031	rs28064273	rs6307315	rs3024208
	0=male						Chr	1	1	1	1	1	1	1	1	1	1	1	1	1	2	2	2	2	2	2	2	2	2	2	2	3	3	3	3	3	3	3	3	3	3	4	4	4	4	4	4	4	4
	1=female						cM	11	19.5	25.7	32.1	44.35	54.5	59.5	62	63.1	71.66	79	89	112	1	30.5	37	41.4	47.7	49.2	50.3	66	73.9	91.03	107	22	29.5	33.7	38	39.7	40	44.8	67.6	84.65	86.1	1.3	6.3	10.6	14.5	28.6	37.5	49.6	60
B 627 A	1	0	0	0	0	0		ss	ss	ss	ss	ss	ss	ss	ss	ss	ss	ss	ss	ss	ss	ss	ss	ss	ss	ss	ss	ss	ss	ss	ss	ss	ss	ss	ss	ss	ss	ss	ss	ss	ss	ss	ss	ss	ss	ss	ss	ss	ss
B 627 B	1	0	0	0	0	0		ss	ss	ss	ss	ss	ss	ss	ss	ss	ss	ss	ss	ss	ss	ss	ss	ss	ss	ss	ss	ss	ss	ss	ss	ss	ss	ss	ss	ss	ss	ss	ss	ss	ss	ss	ss	ss	ss	ss	ss	ss	ss
B 627 C	1	0	0	0	0	0		ss	ss	ss	ss	ss	ss	ss	ss	ss	ss	ss	ss	ss	ss	ss	ss	ss	ss	ss	ss	ss	ss	ss	ss	ss	ss	ss	ss	ss	ss	ss	ss	ss	ss	ss	ss	ss	ss	ss	ss	ss	ss
B 628 A	1	0	0	0	0	0		ss	ss	ss	ss	ss	ss	ss	ss	ss	ss	ss	ss	ss	ss	ss	ss	ss	ss	ss	ss	ss	ss	ss	ss	ss	ss	ss	ss	ss	ss	ss	ss	ss	ss	ss	ss	ss	ss	ss	ss	ss	ss
B 160 B	1	3	2	2.5	0.0384615	6		ss	*	aa	aa	aa	aa	aa	aa	aa	ss	ss	ss	ss	aa	aa	aa	aa	aa	aa	aa	aa	aa	aa	aa	aa	aa	aa	aa	aa	aa	aa	aa	aa	aa	ss	ss	ss	ss	ss	ss	ss	aa
B 759 C	0	1	2.5	2.5	0.0833333	2.5		ss	aa	aa	aa	aa	aa	aa	aa	aa	aa	aa	ss	ss	aa	ss	ss	ss	ss	ss	ss	ss	ss	aa	aa	ss	ss	ss	ss	ss	ss	ss	ss	ss	ss	ss	ss	ss	ss	ss	ss	ss	ss
B 759 A	1	1	2.5	2.5	0.0384615	2.5		ss	ss	ss	ss	ss	ss	ss	ss	ss	ss	ss	aa	aa	ss	aa	aa	aa	aa	aa	aa	aa	aa	ss	ss	aa	aa	aa	aa	aa	aa	ss	ss	ss	ss	ss	ss	ss	ss	ss	ss	ss	ss
B 656 A	1	2	3	4	0.458333	6		ss	ss	ss	ss	aa	aa	aa	aa	aa	aa	aa	aa	ss	ss	ss	ss	ss	ss	ss	ss	ss	ss	ss	ss	ss	ss	ss	ss	ss	ss	ss	ss	ss	ss	ss	ss	ss	ss	aa	aa	aa	aa
B 721 A	0	0	0	0	0	0		ss	ss	ss	ss	ss	aa	aa	aa	aa	aa	aa	aa	ss	ss	aa	aa	aa	aa	aa	aa	aa	aa	aa	aa	aa	aa	aa	aa	aa	aa	aa	aa	aa	aa	ss	ss	aa	aa	aa	aa	aa	ss
E 144 B	1	0	0	0	0	0		ss	ss	ss	ss	ss	ss	ss	ss	ss	ss	ss	ss	ss	ss	ss	ss	ss	ss	ss	ss	ss	ss	ss	aa	ss	ss	ss	ss	ss	ss	ss	ss	ss	ss	ss	ss	ss	ss	ss	ss	ss	ss
B 641 A	1	0	0	0	0	0		aa	aa	aa	aa	aa	aa	aa	aa	aa	aa	aa	aa	aa	ss	ss	ss	ss	aa	aa	aa	aa	aa	aa	aa	ss	ss	ss	ss	ss	ss	aa	aa	aa	aa	aa	aa	ss	ss	ss	ss	ss	aa
B 712 B	1	1	1	1	0.0454545	1		aa	aa	aa	aa	ss	ss	ss	ss	ss	ss	ss	ss	ss	ss	aa	aa	aa	aa	aa	aa	aa	aa	aa	aa	aa	aa	aa	aa	aa	aa	ss	ss	ss	ss	ss	ss	ss	aa	aa	aa	aa	aa
B 728 A	1	3	2.16667	3	0.321429	6.5		aa	aa	aa	aa	aa	aa	aa	aa	aa	aa	aa	ss	ss	aa	ss	ss	ss	ss	ss	ss	ss	ss	ss	aa	aa	aa	aa	aa	aa	aa	aa	aa	ss	ss	aa	aa	aa	aa	aa	aa	aa	aa
B 743 A	1	0	0	0	0	0		aa	aa	aa	ss	ss	ss	ss	ss	ss	ss	ss	ss	ss	aa	ss	ss	ss	ss	ss	ss	ss	ss	ss	aa	aa	aa	aa	aa	aa	aa	aa	aa	aa	aa	ss	ss	ss	ss	ss	ss	ss	ss
B 757 A	1	0	0	0	0	0		ss	ss	aa	aa	aa	aa	aa	aa	aa	ss	ss	ss	ss	ss	ss	aa	aa	aa	aa	aa	aa	aa	ss	ss	ss	ss	ss	ss	ss	ss	ss	ss	ss	ss	aa	aa	aa	aa	aa	ss	ss	ss
B 795 A	1	6	3.25	5	0.47619	19.5		ss	ss	ss	ss	ss	ss	ss	ss	ss	ss	ss	ss	ss	aa	aa	ss	ss	ss	ss	ss	ss	ss	ss	aa	ss	ss	ss	ss	ss	ss	ss	ss	ss	ss	aa	aa	aa	aa	aa	aa	aa	ss
E 137 B	0	4	3.875	5	0.24	15.5		ss	ss	ss	ss	ss	aa	aa	aa	aa	aa	aa	aa	aa	aa	aa	aa	aa	aa	aa	aa	aa	aa	aa	ss	ss	ss	ss	ss	ss	ss	ss	ss	ss	ss	aa	aa	aa	aa	*	ss	ss	ss
E 146 B	0	0	0	0	0	0		aa	aa	aa	aa	aa	aa	aa	aa	aa	aa	aa	aa	aa	aa	aa	aa	aa	aa	aa	aa	ss	ss	ss	ss	aa	aa	aa	aa	aa	aa	aa	aa	aa	aa	aa	aa	aa	aa	aa	aa	aa	ss
E 146 C	0	0	0	0	0	0		aa	aa	aa	aa	aa	aa	aa	aa	aa	aa	aa	aa	aa	ss	aa	aa	aa	aa	aa	aa	aa	aa	aa	aa	ss	ss	ss	ss	ss	ss	ss	ss	ss	ss	aa	aa	aa	aa	aa	aa	aa	aa
E 152 B	0	3	2.16667	3	0.318182	6.5		ss	ss	ss	ss	ss	ss	ss	ss	ss	ss	ss	ss	ss	aa	aa	aa	aa	aa	aa	aa	aa	aa	ss	ss	aa	aa	aa	aa	aa	aa	aa	aa	aa	aa	ss	ss	ss	ss	ss	ss	aa	aa
E 158 D	0	0	0	0	0	0		ss	ss	aa	aa	aa	aa	aa	aa	aa	aa	aa	aa	aa	ss	ss	ss	ss	ss	ss	ss	ss	ss	ss	ss	aa	aa	aa	aa	aa	aa	aa	aa	aa	aa	aa	aa	aa	aa	aa	aa	ss	ss
B 519 D	0	0	0	0	0	0		ss	aa	aa	aa	aa	ss	ss	ss	ss	ss	ss	ss	ss	aa	ss	ss	ss	ss	ss	ss	ss	ss	ss	ss	ss	ss	ss	ss	ss	ss	ss	ss	ss	ss	ss	ss	ss	ss	ss	ss	ss	ss
B 574 A	1	0	0	0	0	0		aa	aa	aa	aa	ss	ss	ss	ss	ss	ss	ss	aa	aa	ss	ss	ss	ss	ss	ss	ss	ss	ss	ss	ss	ss	ss	ss	ss	ss	ss	ss	ss	ss	ss	aa	aa	aa	aa	aa	aa	aa	aa
B 629 C	0	1	3	3	0.115385	3		ss	ss	ss	ss	aa	aa	aa	aa	aa	aa	aa	aa	aa	aa	aa	aa	aa	aa	aa	aa	aa	ss	ss	ss	ss	ss	ss	ss	ss	ss	aa	aa	aa	aa	aa	aa	aa	ss	ss	ss	ss	ss
B 629 D	0	2	2.5	3	0.217391	5		aa	aa	aa	aa	aa	ss	ss	ss	ss	ss	ss	ss	ss	aa	aa	aa	aa	aa	aa	aa	aa	aa	aa	aa	ss	ss	ss	ss	ss	ss	ss	ss	ss	ss	aa	aa	aa	aa	aa	ss	ss	ss
B 642 C	0	3	3.16667	5	0.307692	9.5		aa	aa	aa	aa	aa	aa	aa	aa	aa	aa	aa	aa	aa	aa	aa	aa	aa	aa	aa	aa	aa	aa	aa	aa	ss	ss	ss	ss	ss	ss	ss	ss	ss	ss	aa	aa	aa	aa	aa	aa	aa	aa
B 658 A	1	5	2.8	3.5	0.46875	14		aa	aa	aa	ss	ss	ss	ss	ss	ss	ss	ss	ss	ss	ss	ss	ss	ss	ss	ss	ss	ss	ss	ss	ss	ss	ss	ss	ss	ss	ss	ss	ss	ss	ss	ss	ss	ss	ss	ss	ss	ss	aa
B 673 D	0	2	2.25	2.5	0.0952381	4.5		ss	aa	aa	aa	aa	aa	aa	aa	aa	aa	aa	ss	ss	ss	ss	ss	ss	ss	ss	ss	ss	ss	ss	ss	aa	aa	aa	aa	aa	aa	aa	aa	ss	ss	ss	ss	ss	ss	ss	ss	ss	ss
B 682 B	0	0	0	0	0	0		ss	ss	ss	ss	ss	ss	aa	aa	aa	aa	aa	aa	aa	ss	ss	ss	ss	aa	aa	aa	aa	aa	aa	aa	aa	aa	aa	aa	aa	aa	ss	ss	ss	ss	aa	aa	aa	aa	aa	aa	aa	aa
B 714 B	0	0	0	0	0	0		ss	ss	ss	ss	ss	ss	ss	ss	ss	ss	ss	ss	ss	aa	aa	aa	aa	ss	ss	ss	ss	ss	ss	ss	aa	aa	aa	aa	ss	ss	ss	ss	ss	ss	ss	ss	ss	ss	ss	ss	ss	ss
B 75	0	0	0	0	0	0		ss	ss	ss	ss	ss	ss	ss	ss	ss	ss	ss	ss	ss	aa	aa	aa	aa	aa	aa	aa	aa	aa	ss	ss	ss	ss	ss	ss	ss	ss	ss	ss	ss	ss	aa	aa	aa	aa	aa	aa	ss	ss
B 758 B	0	7	2.64286	3.5	0.380952	18.5		aa	ss	ss	ss	ss	ss	ss	ss	ss	ss	ss	ss	aa	ss	ss	ss	ss	ss	ss	ss	ss	ss	ss	aa	ss	ss	ss	ss	ss	aa	aa	aa	aa	aa	ss	ss	ss	ss	ss	aa	aa	aa
B 795 B	1	4	3.75	6	0.541667	15		aa	aa	aa	aa	ss	ss	ss	ss	ss	ss	ss	aa	aa	aa	ss	ss	ss	ss	ss	ss	ss	ss	ss	aa	ss	ss	ss	ss	ss	ss	ss	ss	ss	ss	aa	aa	aa	ss	ss	ss	ss	ss
E 132 A	1	0	0	0	0	0		ss	ss	ss	ss	ss	ss	ss	ss	ss	ss	ss	ss	ss	aa	aa	aa	aa	aa	aa	aa	aa	aa	aa	aa	ss	ss	ss	ss	ss	ss	aa	aa	aa	aa	aa	aa	aa	aa	aa	ss	ss	ss
E 147 AA	1	0	0	0	0	0		ss	ss	ss	ss	ss	ss	ss	ss	ss	ss	ss	ss	ss	aa	aa	aa	aa	aa	aa	aa	aa	aa	aa	aa	ss	ss	ss	ss	ss	ss	ss	ss	ss	ss	ss	ss	ss	ss	ss	ss	ss	ss
E 147 BB	1	0	0	0	0	0		aa	aa	aa	aa	ss	ss	ss	ss	ss	ss	aa	aa	aa	aa	ss	ss	ss	ss	ss	ss	ss	ss	ss	ss	ss	ss	ss	ss	ss	ss	ss	ss	ss	ss	aa	aa	aa	ss	ss	ss	ss	ss
E 158 A	0	12	2.375	3.5	0.409091	28.5		ss	aa	aa	aa	aa	aa	aa	aa	aa	ss	ss	ss	ss	aa	ss	ss	ss	ss	ss	ss	ss	aa	aa	aa	aa	ss	ss	ss	ss	ss	ss	ss	ss	ss	ss	ss	ss	ss	ss	ss	ss	aa
B 70 B	1	1	2.5	2.5	0.44	2.5		aa	aa	aa	aa	aa	aa	aa	aa	aa	aa	aa	aa	aa	aa	aa	aa	aa	aa	aa	aa	aa	aa	aa	aa	ss	ss	ss	ss	ss	aa	aa	aa	aa	aa	aa	aa	aa	aa	aa	aa	aa	aa
B 519 A	0	0	0	0	0	0		ss	ss	ss	aa	aa	ss	ss	aa	aa	ss	aa	aa	ss	ss	ss	ss	ss	ss	ss	ss	ss	ss	ss	ss	ss	ss	ss	ss	ss	aa	aa	aa	ss	ss	aa	aa	aa	aa	aa	aa	aa	aa
B 519 B	0	1	4	4	0.0769231	4		ss	ss	ss	ss	ss	ss	ss	ss	ss	ss	ss	ss	ss	ss	aa	aa	aa	aa	aa	aa	aa	aa	ss	ss	ss	ss	ss	ss	ss	aa	aa	aa	aa	aa	aa	aa	aa	aa	aa	aa	aa	aa
B 611 C	1	7	4.14286	6	0.368421	29		aa	aa	aa	aa	aa	aa	aa	aa	aa	aa	aa	aa	ss	ss	ss	ss	ss	ss	ss	ss	aa	aa	aa	aa	aa	aa	aa	aa	ss	ss	aa	aa	aa	aa	aa	aa	aa	aa	aa	aa	aa	aa
B 629 E	0	8	3.125	4.5	0.318182	25		aa	aa	aa	aa	aa	aa	aa	aa	aa	aa	aa	aa	aa	aa	ss	ss	ss	ss	ss	ss	ss	ss	ss	ss	aa	ss	ss	ss	ss	ss	ss	ss	aa	aa	ss	ss	ss	ss	ss	ss	ss	ss
B 641 B	1	7	2.14286	3.5	0.48	15		aa	aa	aa	aa	ss	ss	ss	ss	ss	ss	ss	ss	aa	aa	aa	aa	aa	aa	aa	aa	aa	aa	ss	ss	aa	aa	aa	aa	aa	aa	ss	ss	ss	ss	aa	aa	aa	aa	aa	aa	aa	aa
B 658 B	1	0	0	0	0	0		aa	aa	aa	aa	aa	ss	ss	ss	ss	ss	ss	ss	ss	aa	aa	aa	aa	aa	aa	aa	aa	aa	ss	ss	ss	aa	aa	aa	aa	aa	aa	aa	aa	aa	ss	ss	ss	ss	ss	ss	ss	ss
B 672 E	0	1	3	3	0.344828	3		ss	ss	ss	ss	ss	ss	ss	ss	ss	ss	ss	ss	ss	ss	ss	ss	ss	ss	ss	ss	ss	ss	ss	ss	ss	aa	aa	aa	aa	aa	ss	ss	ss	ss	ss	ss	ss	aa	aa	aa	aa	aa
B 673 A	1	0	0	0	0	0		ss	ss	ss	ss	ss	ss	ss	ss	ss	ss	ss	ss	ss	ss	ss	ss	ss	ss	ss	ss	ss	ss	ss	ss	ss	ss	ss	ss	ss	ss	ss	aa	aa	aa	aa	aa	aa	aa	aa	aa	aa	aa
B 72 A	1	0	0	0	0	0		ss	ss	ss	ss	ss	ss	aa	aa	aa	aa	aa	aa	aa	ss	ss	ss	ss	ss	ss	ss	ss	ss	ss	ss	ss	ss	ss	ss	ss	ss	ss	ss	ss	ss	ss	ss	ss	ss	ss	ss	ss	ss
B 72 B	1	4	1.75	2.5	0.25	7		aa	aa	aa	ss	ss	ss	ss	ss	ss	aa	aa	aa	aa	aa	aa	aa	aa	ss	ss	ss	ss	ss	ss	ss	ss	aa	aa	aa	aa	aa	aa	aa	aa	aa	ss	ss	ss	ss	ss	aa	aa	aa
B 727 C	1	1	2	2	0.0769231	2		ss	ss	aa	aa	aa	aa	aa	aa	aa	aa	aa	ss	ss	ss	ss	ss	ss	ss	ss	ss	ss	ss	ss	aa	ss	ss	ss	ss	ss	ss	ss	ss	ss	aa	aa	aa	aa	aa	aa	aa	aa	ss
B 751 C	0	2	2.75	3	0.115385	5.5		aa	aa	aa	aa	ss	ss	ss	ss	ss	ss	ss	ss	ss	ss	aa	aa	aa	aa	aa	aa	aa	ss	ss	ss	ss	ss	ss	ss	ss	ss	ss	ss	ss	ss	aa	aa	aa	aa	aa	aa	aa	ss
B 76 A	1	2	1.75	2	0.208333	3.5		ss	ss	ss	aa	aa	aa	aa	aa	aa	aa	aa	aa	aa	aa	aa	aa	aa	aa	aa	ss	ss	ss	ss	ss	aa	aa	aa	aa	aa	aa	aa	aa	aa	aa	ss	ss	ss	ss	ss	aa	aa	aa
B 77 A	0	0	0	0	0	0		aa	aa	ss	ss	ss	ss	ss	ss	ss	ss	ss	ss	ss	aa	aa	aa	aa	ss	ss	ss	ss	ss	ss	ss	ss	ss	ss	ss	ss	ss	ss	ss	ss	ss	aa	aa	aa	aa	aa	aa	aa	aa
E 134 C	1	2	4	5	0.294118	8		ss	ss	ss	ss	ss	ss	ss	ss	ss	ss	ss	ss	ss	aa	aa	aa	aa	aa	aa	aa	aa	ss	ss	ss	ss	ss	ss	ss	ss	ss	ss	ss	ss	ss	aa	aa	aa	aa	aa	aa	aa	aa
E 138 B	0	0	0	0	0	0		ss	ss	ss	ss	aa	aa	aa	aa	aa	aa	aa	ss	ss	aa	aa	aa	aa	ss	ss	ss	ss	ss	ss	ss	ss	ss	ss	ss	ss	ss	ss	ss	ss	ss	ss	ss	ss	aa	aa	aa	aa	aa
E 145 A	1	0	0	0	0	0		ss	ss	ss	ss	ss	ss	aa	aa	aa	aa	aa	aa	aa	aa	ss	ss	ss	ss	ss	ss	aa	aa	aa	aa	aa	aa	aa	aa	aa	aa	aa	ss	ss	ss	ss	ss	ss	aa	aa	aa	aa	aa
E 147 BA	1	0	0	0	0	0		ss	ss	ss	ss	ss	ss	ss	ss	ss	ss	ss	ss	*	ss	aa	aa	aa	aa	aa	aa	ss	ss	ss	ss	aa	aa	aa	aa	aa	aa	aa	aa	aa	aa	ss	ss	ss	aa	aa	aa	aa	ss
E 157 B	1	0	0	0	0	0		aa	ss	ss	ss	ss	ss	ss	ss	ss	ss	ss	ss	aa	ss	ss	ss	ss	ss	ss	ss	ss	ss	ss	ss	ss	ss	ss	ss	ss	ss	ss	ss	ss	ss	aa	aa	aa	aa	aa	aa	ss	ss
B 611 D	1	0	0	0	0	0		ss	ss	ss	ss	aa	aa	aa	aa	aa	aa	aa	ss	ss	aa	ss	ss	ss	ss	ss	ss	aa	aa	aa	aa	aa	aa	aa	aa	aa	aa	aa	aa	aa	aa	ss	aa	aa	aa	aa	aa	aa	ss
B 611 E	1	0	0	0	0	0		ss	ss	ss	ss	ss	ss	ss	ss	ss	ss	ss	ss	ss	ss	aa	aa	aa	aa	aa	aa	aa	aa	ss	ss	ss	ss	aa	aa	aa	aa	aa	aa	aa	aa	ss	ss	ss	ss	ss	ss	ss	ss
B 613 A	0	1	5	5	0.0833333	5		aa	aa	aa	aa	aa	aa	aa	aa	aa	aa	aa	aa	aa	ss	aa	aa	aa	aa	aa	aa	aa	aa	aa	aa	ss	ss	ss	ss	ss	ss	aa	aa	aa	aa	ss	ss	ss	ss	ss	ss	ss	ss
B 613 B	0	1	2.5	2.5	0	2.5		ss	ss	ss	ss	ss	ss	ss	ss	ss	ss	ss	ss	ss	ss	ss	ss	ss	ss	ss	ss	ss	ss	ss	ss	ss	ss	ss	ss	ss	ss	ss	ss	ss	ss	ss	ss	ss	ss	ss	ss	ss	ss
B 629 B	0	0	0	0	0	0		aa	aa	aa	aa	aa	aa	aa	aa	aa	aa	aa	aa	aa	aa	aa	aa	aa	aa	aa	aa	aa	aa	aa	aa	ss	ss	ss	ss	ss	ss	aa	aa	aa	aa	aa	aa	aa	aa	aa	aa	ss	ss
B 641 C	1	1	2	2	0.25	2		ss	ss	ss	ss	ss	ss	ss	ss	ss	ss	ss	ss	ss	ss	ss	ss	ss	ss	ss	ss	ss	ss	ss	aa	aa	aa	aa	aa	aa	aa	ss	ss	ss	ss	aa	aa	aa	aa	aa	aa	aa	aa
B 658 C	1	7	3.14286	4.5	0.571429	22		aa	aa	aa	ss	ss	ss	ss	ss	ss	ss	ss	aa	aa	ss	ss	ss	ss	ss	ss	aa	aa	aa	aa	aa	ss	ss	ss	ss	ss	ss	aa	aa	aa	aa	ss	ss	ss	ss	ss	ss	aa	aa
B 703 A	0	0	0	0	0	0		ss	ss	ss	aa	aa	aa	aa	aa	aa	aa	aa	aa	aa	ss	ss	ss	ss	ss	ss	ss	ss	ss	ss	ss	aa	aa	aa	aa	aa	ss	ss	ss	ss	ss	aa	aa	aa	aa	aa	aa	ss	ss
B 708 B	1	4	3.875	4.5	0.391304	15.5		ss	ss	ss	ss	ss	ss	ss	ss	ss	ss	ss	ss	aa	ss	ss	ss	ss	ss	ss	ss	aa	aa	aa	aa	aa	aa	aa	aa	aa	aa	aa	aa	aa	aa	ss	ss	ss	ss	aa	aa	aa	aa
B 717 C	1	4	2.875	3	0.25	11.5		aa	aa	aa	aa	aa	aa	ss	ss	ss	ss	ss	ss	ss	aa	ss	ss	ss	ss	ss	ss	ss	ss	aa	aa	aa	aa	aa	aa	aa	aa	aa	aa	aa	aa	aa	aa	ss	ss	ss	ss	ss	aa
B 824 A	0	0	0	0	0	0		ss	ss	ss	ss	ss	ss	ss	ss	ss	ss	ss	ss	ss	aa	ss	ss	ss	ss	ss	ss	ss	ss	ss	aa	ss	aa	aa	aa	aa	aa	aa	ss	ss	ss	ss	ss	aa	aa	aa	aa	aa	aa
E 139 B	0	2	2.25	2.5	0.4	4.5		ss	ss	ss	ss	ss	ss	ss	ss	ss	ss	ss	ss	ss	ss	ss	ss	aa	aa	aa	aa	aa	aa	aa	ss	aa	aa	aa	aa	aa	aa	aa	aa	aa	aa	ss	ss	ss	ss	ss	ss	ss	ss
E 147 AB	1	0	0	0	0	0		aa	aa	aa	aa	aa	ss	ss	ss	ss	ss	ss	ss	ss	aa	ss	ss	ss	ss	ss	ss	ss	ss	ss	ss	ss	ss	ss	ss	ss	ss	ss	ss	ss	ss	ss	ss	ss	ss	ss	ss	ss	ss
E 156 C	0	1	1	1	0.241379	1		ss	ss	ss	ss	ss	ss	ss	ss	ss	ss	ss	aa	aa	ss	ss	ss	ss	aa	aa	aa	aa	aa	aa	ss	aa	ss	ss	ss	ss	ss	ss	ss	ss	ss	aa	aa	aa	aa	aa	aa	aa	aa
B 574 B	1	0	0	0	0	0		aa	aa	aa	aa	aa	aa	aa	ss	ss	ss	ss	ss	ss	ss	ss	ss	ss	ss	ss	ss	ss	ss	ss	ss	ss	ss	ss	aa	aa	aa	aa	aa	aa	aa	ss	ss	ss	ss	ss	ss	ss	aa
B 608 B	1	5	4.3	6	0.363636	21.5		ss	ss	aa	aa	aa	aa	aa	aa	aa	ss	ss	ss	ss	ss	ss	ss	ss	ss	ss	ss	ss	ss	aa	aa	aa	aa	aa	aa	aa	aa	ss	ss	ss	ss	ss	ss	ss	aa	aa	aa	aa	ss
B 611 A	1	0	0	0	0	0		aa	aa	ss	ss	ss	ss	ss	ss	ss	ss	ss	ss	aa	aa	aa	aa	aa	aa	aa	aa	aa	aa	aa	aa	ss	ss	ss	ss	ss	ss	ss	ss	ss	ss	aa	aa	aa	ss	ss	ss	ss	ss
B 629 A	0	3	2.83333	4	0.347826	8.5		aa	ss	ss	ss	ss	ss	ss	ss	ss	ss	ss	aa	aa	aa	aa	ss	ss	ss	ss	ss	ss	ss	ss	ss	ss	ss	ss	ss	ss	aa	aa	aa	aa	aa	ss	ss	ss	aa	aa	aa	aa	aa
B 642 A	0	2	1.75	2	0.0416667	3.5		aa	aa	aa	aa	aa	aa	aa	aa	aa	aa	aa	aa	aa	ss	aa	aa	aa	aa	aa	aa	aa	aa	ss	ss	aa	aa	aa	aa	aa	aa	ss	ss	ss	ss	aa	aa	aa	aa	aa	aa	aa	ss
B 656 B	1	0	0	0	0	0		aa	aa	ss	ss	ss	ss	ss	ss	ss	ss	ss	ss	ss	ss	aa	aa	aa	aa	aa	aa	aa	aa	aa	aa	ss	ss	ss	ss	aa	aa	aa	aa	aa	aa	ss	ss	aa	aa	aa	aa	aa	aa
B 657 A	0	4	1.5	2	0.521739	6		ss	ss	ss	ss	ss	ss	ss	ss	ss	ss	ss	aa	aa	ss	ss	ss	ss	ss	ss	aa	aa	aa	aa	aa	aa	aa	ss	ss	ss	ss	ss	ss	aa	aa	aa	aa	aa	aa	aa	aa	aa	aa
B 658 D	1	0	0	0	0	0		ss	ss	ss	ss	ss	ss	ss	ss	ss	ss	ss	ss	ss	aa	aa	aa	aa	aa	aa	aa	aa	aa	aa	aa	aa	aa	aa	aa	aa	aa	aa	ss	ss	ss	aa	aa	aa	ss	ss	ss	ss	ss
B 672 B	1	0	0	0	0	0		ss	ss	ss	ss	ss	ss	ss	ss	ss	ss	ss	ss	ss	aa	aa	aa	ss	ss	ss	ss	ss	ss	ss	ss	aa	ss	ss	ss	ss	ss	ss	ss	ss	ss	ss	ss	ss	ss	ss	aa	aa	aa
B 672 C	1	0	0	0	0	0		ss	ss	ss	ss	ss	ss	ss	ss	ss	aa	aa	aa	aa	aa	aa	ss	ss	ss	ss	aa	aa	aa	aa	aa	ss	aa	aa	aa	aa	aa	ss	ss	ss	ss	aa	ss	ss	ss	ss	ss	ss	aa
B 673 B	0	0	0	0	0	0		aa	*	ss	ss	ss	ss	ss	ss	ss	ss	ss	ss	ss	ss	aa	aa	aa	aa	aa	aa	aa	ss	ss	ss	ss	ss	ss	ss	ss	ss	ss	ss	ss	ss	aa	aa	aa	aa	aa	aa	ss	ss
B 758 C	0	3	2.5	3	0.384615	7.5		aa	ss	ss	ss	ss	ss	ss	ss	ss	aa	aa	aa	aa	ss	ss	ss	ss	ss	ss	ss	ss	ss	ss	aa	aa	aa	aa	aa	aa	aa	aa	ss	ss	ss	ss	ss	aa	aa	aa	aa	aa	aa
B 76 B	1	3	2.83333	4	0.16	8.5		aa	aa	aa	aa	aa	aa	aa	aa	aa	aa	aa	aa	aa	aa	ss	ss	ss	ss	ss	ss	ss	ss	aa	aa	aa	aa	aa	aa	aa	aa	aa	aa	aa	aa	aa	aa	aa	aa	aa	aa	ss	ss
B 780 D	1	0	0	0	0	0		ss	ss	aa	aa	aa	aa	aa	aa	aa	aa	aa	aa	aa	ss	ss	ss	ss	ss	ss	ss	ss	ss	aa	aa	aa	aa	aa	aa	aa	aa	aa	aa	aa	aa	ss	ss	ss	ss	ss	ss	ss	ss
E 134 B	1	0	0	0	0	0		aa	aa	aa	aa	aa	ss	ss	ss	ss	ss	ss	ss	ss	aa	aa	aa	aa	aa	aa	aa	aa	aa	ss	ss	aa	aa	aa	aa	aa	aa	ss	ss	ss	ss	ss	ss	ss	ss	ss	ss	ss	ss
E 139 A	0	6	3	5	0.28	18		ss	ss	ss	ss	ss	ss	ss	ss	ss	ss	ss	ss	ss	ss	aa	aa	aa	aa	aa	aa	aa	aa	aa	ss	ss	ss	ss	ss	ss	ss	aa	aa	aa	aa	ss	ss	ss	ss	ss	aa	aa	aa
E 140 B	1	0	0	0	0	0		ss	ss	ss	ss	ss	ss	aa	aa	aa	aa	aa	ss	ss	ss	aa	aa	aa	aa	aa	aa	aa	aa	aa	aa	ss	ss	aa	aa	aa	aa	aa	aa	aa	aa	aa	aa	aa	aa	aa	aa	ss	ss
E 156 B	0	0	0	0	0	0		aa	aa	aa	aa	ss	ss	ss	ss	ss	ss	ss	ss	ss	aa	aa	aa	aa	aa	aa	aa	aa	aa	aa	aa	ss	ss	ss	ss	ss	ss	aa	aa	aa	aa	ss	ss	ss	ss	ss	ss	ss	ss
E 158 B	0	2	2.75	3	0.047619	5.5		aa	aa	aa	aa	aa	aa	aa	aa	aa	aa	aa	aa	ss	aa	aa	aa	aa	ss	ss	ss	ss	ss	aa	aa	aa	aa	aa	aa	aa	aa	aa	aa	aa	aa	aa	aa	aa	aa	aa	aa	aa	aa
E 159 B ???	1	2	3	4	0.333333	6		ss	ss	ss	ss	ss	ss	ss	ss	ss	ss	ss	ss	ss	ss	ss	ss	ss	ss	ss	ss	ss	ss	ss	ss	aa	aa	aa	aa	aa	aa	aa	aa	aa	aa	aa	aa	aa	aa	aa	aa	aa	aa
B 642 B	0	0	0	0	0	0		ss	ss	ss	ss	ss	ss	ss	ss	ss	ss	ss	ss	ss	aa	aa	aa	aa	aa	aa	aa	aa	ss	ss	ss	ss	ss	ss	ss	ss	ss	ss	ss	ss	aa	ss	ss	ss	ss	ss	ss	ss	ss
B 672 A	1	0	0	0	0	0		aa	aa	aa	aa	aa	ss	ss	ss	ss	ss	ss	ss	ss	aa	aa	aa	aa	aa	aa	aa	aa	aa	aa	aa	ss	ss	ss	ss	ss	ss	ss	ss	ss	ss	ss	ss	ss	ss	ss	ss	ss	ss
B 672 D	1	0	0	0	0	0		aa	aa	aa	aa	aa	aa	aa	aa	aa	aa	aa	ss	ss	aa	aa	aa	aa	aa	aa	aa	aa	aa	ss	ss	ss	ss	ss	ss	ss	ss	ss	ss	ss	ss	ss	ss	ss	ss	ss	ss	ss	ss
B 696 A	1	1	2	2	0.321429	2		aa	aa	aa	aa	aa	aa	aa	aa	aa	ss	ss	ss	ss	ss	aa	aa	aa	aa	aa	aa	aa	aa	aa	aa	aa	aa	aa	aa	aa	aa	aa	aa	aa	aa	ss	ss	ss	ss	ss	ss	ss	ss
B 715 A	0	2	8.75	15	0.2	17.5		aa	aa	aa	aa	aa	aa	aa	aa	aa	aa	aa	aa	ss	aa	ss	ss	ss	ss	ss	ss	ss	ss	ss	ss	ss	ss	ss	ss	ss	ss	ss	ss	ss	ss	ss	ss	ss	ss	ss	ss	ss	ss
B 728 B	1	0	0	0	0	0		aa	aa	aa	aa	aa	aa	aa	aa	aa	aa	aa	aa	aa	ss	aa	aa	aa	aa	aa	aa	aa	aa	aa	ss	ss	ss	ss	ss	ss	ss	ss	aa	aa	aa	ss	ss	ss	ss	ss	ss	ss	ss
B 77 B	0	0	0	0	0	0		ss	ss	ss	ss	aa	aa	aa	aa	aa	aa	ss	ss	ss	ss	ss	ss	aa	aa	aa	aa	aa	aa	aa	aa	ss	ss	ss	ss	ss	ss	ss	ss	ss	ss	aa	aa	aa	aa	aa	aa	ss	ss
B 774 C	1	4	2.125	2.5	0.08	8.5		aa	aa	aa	aa	aa	aa	ss	ss	ss	ss	ss	ss	aa	ss	aa	aa	aa	aa	aa	aa	aa	aa	aa	aa	ss	ss	ss	ss	ss	ss	ss	ss	ss	ss	ss	ss	ss	ss	ss	ss	aa	aa
E 137 C	0	0	0	0	0	0		aa	aa	aa	aa	aa	ss	ss	ss	ss	ss	ss	ss	ss	aa	aa	aa	ss	ss	ss	ss	ss	ss	ss	ss	aa	aa	aa	aa	aa	aa	aa	aa	aa	aa	aa	aa	aa	aa	aa	aa	aa	aa
E 139 C	0	3	4.16667	8.5	0.64	12.5		ss	ss	ss	ss	ss	ss	ss	ss	ss	ss	ss	ss	ss	aa	aa	aa	aa	aa	aa	aa	aa	aa	aa	aa	aa	aa	aa	aa	aa	aa	aa	aa	aa	aa	ss	ss	aa	aa	aa	aa	aa	aa
E 139 E	0	1	2	2	0	2		ss	ss	ss	ss	ss	ss	ss	ss	ss	ss	*	aa	aa	aa	aa	aa	aa	aa	aa	aa	ss	ss	ss	ss	aa	ss	ss	ss	ss	ss	ss	ss	ss	ss	aa	aa	aa	ss	ss	ss	ss	ss
E 151 A	0	0	0	0	0	0		aa	aa	aa	aa	aa	ss	ss	ss	ss	ss	ss	ss	ss	ss	ss	ss	ss	ss	ss	ss	ss	ss	ss	ss	aa	aa	aa	aa	aa	aa	aa	aa	aa	aa	ss	ss	ss	ss	ss	ss	ss	aa
B 608 A	1	0	0	0	0	0		aa	aa	aa	aa	aa	aa	aa	aa	aa	aa	aa	aa	aa	ss	aa	aa	aa	aa	aa	aa	aa	ss	ss	ss	ss	aa	aa	aa	aa	aa	aa	aa	aa	aa	ss	ss	ss	ss	ss	ss	ss	ss
B 74 B	0	0	0	0	0	0		aa	ss	ss	ss	ss	ss	ss	ss	ss	ss	aa	aa	aa	aa	aa	aa	aa	ss	ss	ss	ss	aa	aa	aa	ss	ss	ss	ss	ss	aa	aa	aa	aa	aa	aa	aa	aa	aa	ss	ss	ss	ss
E 133 A	0	3	3.33333	4.5	0.318182	10		ss	ss	ss	ss	ss	ss	ss	ss	ss	ss	ss	ss	ss	aa	aa	aa	aa	aa	aa	aa	aa	aa	ss	ss	ss	ss	ss	ss	ss	ss	ss	ss	aa	aa	aa	aa	aa	aa	aa	aa	aa	aa
E 145 B	1	0	0	0	0	0		ss	ss	ss	ss	ss	ss	ss	ss	ss	ss	ss	ss	ss	ss	ss	ss	aa	aa	aa	aa	aa	aa	aa	aa	aa	aa	aa	aa	ss	ss	aa	aa	aa	aa	ss	ss	ss	ss	ss	ss	aa	aa
B 673 C	0	0	0	0	0	0		aa	aa	aa	aa	aa	aa	aa	aa	ss	ss	ss	ss	ss	ss	ss	ss	ss	ss	ss	ss	ss	ss	ss	ss	ss	ss	ss	ss	ss	ss	ss	aa	aa	aa	ss	ss	ss	ss	ss	ss	aa	aa
B 76 C	1	1	2.5	2.5	0.451613	2.5		ss	ss	ss	ss	ss	ss	ss	ss	ss	ss	*	aa	aa	ss	ss	ss	ss	ss	ss	ss	ss	ss	ss	ss	aa	aa	aa	aa	aa	aa	ss	ss	ss	ss	ss	ss	ss	aa	aa	aa	aa	aa
B 842 B	1	2	2	3	0.173913	4		aa	aa	aa	aa	ss	ss	ss	ss	ss	ss	ss	ss	ss	ss	ss	ss	ss	aa	aa	aa	aa	aa	aa	aa	ss	ss	ss	ss	ss	ss	ss	ss	ss	ss	aa	aa	aa	aa	aa	ss	ss	ss
E 135 A	0	0	0	0	0	0		ss	ss	ss	ss	ss	ss	ss	ss	ss	ss	ss	aa	aa	ss	ss	ss	ss	ss	ss	ss	ss	aa	aa	aa	aa	aa	aa	aa	aa	aa	aa	ss	ss	ss	ss	ss	aa	aa	aa	aa	aa	aa
E 158 C	0	0	0	0	0	0		ss	ss	ss	aa	aa	aa	aa	aa	aa	ss	ss	ss	ss	ss	ss	ss	ss	ss	ss	ss	ss	ss	ss	ss	ss	ss	ss	ss	ss	ss	ss	ss	ss	ss	ss	ss	ss	ss	ss	ss	ss	ss
B 611 B	1	0	0	0	0	0		aa	aa	aa	aa	aa	aa	aa	aa	aa	aa	aa	aa	aa	aa	aa	aa	aa	aa	aa	aa	aa	aa	aa	aa	aa	aa	aa	aa	aa	aa	aa	aa	aa	aa	ss	ss	ss	ss	ss	ss	ss	ss
B 708 A	1	8	3.75	6	0.315789	30		aa	aa	aa	aa	aa	aa	aa	aa	aa	aa	aa	aa	ss	aa	aa	aa	aa	aa	aa	aa	aa	aa	ss	ss	aa	aa	aa	aa	ss	ss	ss	ss	ss	ss	ss	ss	ss	ss	ss	ss	ss	ss
B 722 B	1	2	2	2	0.259259	4		ss	ss	ss	ss	ss	ss	ss	ss	ss	ss	ss	ss	ss	aa	aa	aa	aa	aa	aa	aa	aa	aa	aa	aa	ss	ss	aa	aa	aa	aa	aa	aa	aa	aa	aa	aa	aa	aa	aa	aa	aa	aa
B 728 D	1	0	0	0	0	0		ss	ss	ss	ss	aa	aa	aa	aa	aa	aa	aa	aa	aa	aa	aa	aa	aa	aa	aa	aa	aa	ss	ss	ss	aa	ss	ss	ss	ss	ss	ss	ss	*	aa	aa	aa	aa	aa	aa	aa	aa	aa
B 763 B	1	0	0	0	0	0		ss	ss	ss	ss	ss	ss	ss	ss	ss	ss	ss	ss	aa	ss	ss	ss	ss	ss	ss	ss	ss	ss	ss	aa	aa	ss	ss	ss	ss	ss	ss	aa	aa	aa	aa	aa	aa	aa	aa	ss	ss	ss
B 774 B	1	0	0	0	0	0		aa	aa	aa	aa	aa	ss	ss	ss	ss	ss	ss	ss	ss	aa	aa	aa	aa	aa	aa	aa	aa	aa	aa	aa	aa	ss	ss	ss	ss	ss	ss	ss	ss	ss	ss	ss	ss	ss	ss	ss	ss	ss
E 137 A	0	0	0	0	0	0		aa	aa	aa	aa	aa	aa	aa	aa	aa	aa	aa	aa	aa	ss	ss	ss	ss	ss	ss	ss	ss	ss	aa	aa	aa	aa	aa	aa	aa	aa	ss	ss	ss	ss	ss	ss	ss	ss	ss	ss	ss	ss
E 147 AC	1	0	0	0	0	0		ss	ss	ss	ss	ss	ss	ss	ss	ss	ss	ss	ss	ss	aa	ss	ss	ss	ss	ss	ss	ss	ss	ss	ss	ss	ss	ss	ss	ss	ss	ss	ss	ss	ss	aa	aa	aa	aa	aa	aa	aa	aa
B 703 B	0	1	3	3	0.166667	3		ss	ss	ss	ss	ss	ss	ss	ss	ss	ss	ss	ss	ss	aa	ss	ss	ss	ss	ss	ss	ss	ss	ss	ss	aa	aa	aa	aa	aa	aa	aa	aa	aa	aa	aa	aa	aa	ss	ss	ss	ss	ss
B 730 A	0	0	0	0	0	0		aa	aa	aa	aa	aa	aa	aa	aa	aa	aa	aa	aa	aa	ss	ss	ss	ss	ss	ss	ss	ss	ss	ss	ss	aa	ss	ss	ss	ss	ss	ss	ss	*	aa	aa	aa	aa	aa	aa	aa	aa	aa
B 759 D	1	4	3.375	4	0.222222	13.5		ss	ss	aa	aa	aa	aa	aa	aa	aa	aa	aa	ss	ss	aa	aa	aa	aa	aa	aa	aa	aa	aa	aa	aa	aa	aa	aa	aa	aa	aa	aa	aa	aa	aa	aa	aa	aa	aa	aa	aa	aa	aa
B 764 D	0	2	1.5	2	0.4375	3		ss	ss	ss	ss	ss	ss	ss	ss	ss	ss	ss	ss	ss	ss	ss	ss	ss	aa	aa	aa	aa	aa	aa	aa	aa	aa	aa	aa	aa	aa	aa	aa	aa	aa	ss	ss	ss	ss	ss	ss	ss	aa
B 765 B	0	2	2.75	3.5	0.125	5.5		aa	aa	aa	aa	aa	ss	ss	ss	ss	ss	ss	ss	ss	ss	aa	aa	aa	aa	aa	aa	aa	aa	aa	aa	aa	aa	aa	aa	aa	aa	aa	aa	aa	aa	aa	aa	aa	aa	aa	aa	aa	aa
B 4	1	4	2.75	4	0.375	11		aa	aa	aa	ss	ss	ss	ss	ss	ss	ss	ss	ss	ss	ss	aa	aa	ss	ss	ss	ss	ss	ss	aa	aa	aa	ss	ss	ss	ss	ss	ss	ss	ss	ss	aa	aa	aa	aa	aa	aa	aa	ss
B 720 A	0	0	0	0	0	0		aa	aa	aa	ss	ss	ss	ss	ss	ss	ss	aa	ss	ss	aa	ss	ss	ss	ss	ss	ss	ss	ss	ss	ss	aa	aa	aa	aa	aa	aa	ss	ss	ss	ss	ss	ss	ss	ss	ss	ss	ss	ss
B 728 C	1	0	0	0	0	0		aa	ss	ss	ss	ss	ss	ss	ss	ss	ss	ss	ss	ss	ss	ss	ss	ss	ss	ss	ss	ss	ss	ss	ss	aa	aa	aa	aa	aa	aa	aa	aa	aa	aa	aa	aa	aa	aa	aa	aa	aa	aa
B 742 B	0	0	0	0	0	0		ss	ss	ss	ss	ss	ss	ss	ss	ss	ss	ss	ss	aa	ss	ss	ss	ss	ss	ss	ss	ss	ss	ss	ss	aa	aa	aa	aa	aa	aa	aa	aa	aa	aa	ss	ss	ss	ss	ss	ss	ss	ss
B 755 B	1	1	2	2	0.518519	2		ss	ss	ss	ss	ss	ss	ss	ss	ss	ss	*	aa	aa	ss	aa	aa	aa	aa	aa	aa	aa	aa	aa	aa	aa	aa	aa	aa	aa	aa	aa	aa	aa	aa	aa	aa	aa	aa	aa	aa	aa	aa
B 759 B	0	5	2	2.5	0.424242	10		aa	aa	aa	aa	aa	aa	ss	ss	ss	ss	ss	ss	ss	aa	ss	ss	ss	ss	ss	ss	ss	ss	ss	ss	aa	ss	ss	ss	ss	ss	ss	ss	ss	ss	aa	aa	aa	aa	aa	aa	aa	ss
B 765 A	0	0	0	0	0	0		aa	aa	aa	aa	aa	aa	aa	aa	aa	aa	aa	ss	ss	ss	ss	ss	ss	ss	ss	ss	aa	aa	aa	aa	aa	aa	ss	ss	ss	ss	ss	ss	*	aa	*	aa	ss	ss	ss	aa	aa	aa
B 842 A	1	0	0	0	0	0		aa	aa	aa	aa	aa	aa	aa	aa	aa	aa	aa	aa	aa	ss	aa	aa	aa	aa	aa	aa	aa	aa	aa	aa	aa	aa	aa	aa	aa	aa	aa	aa	aa	aa	ss	ss	ss	ss	ss	ss	ss	ss
B 753 B	1	1	2.5	2.5	0.36	2.5		ss	ss	ss	ss	aa	aa	aa	aa	aa	aa	aa	aa	aa	aa	aa	aa	aa	aa	aa	aa	aa	aa	aa	aa	aa	aa	aa	aa	aa	aa	aa	aa	aa	aa	ss	ss	ss	aa	aa	aa	aa	aa
B 758 D	0	0	0	0	0	0		ss	ss	ss	ss	ss	ss	ss	ss	ss	ss	ss	ss	ss	aa	aa	aa	aa	aa	aa	aa	aa	aa	aa	aa	ss	aa	aa	aa	aa	aa	aa	aa	aa	aa	ss	ss	ss	ss	ss	ss	ss	ss
B 763 A	1	0	0	0	0	0		ss	ss	ss	ss	ss	ss	aa	aa	aa	aa	aa	aa	aa	ss	ss	ss	ss	ss	ss	ss	ss	aa	aa	aa	aa	ss	ss	ss	ss	ss	ss	ss	*	aa	ss	ss	ss	ss	ss	ss	ss	ss
B 764 B	0	1	4	4	0.136364	4		ss	ss	ss	ss	aa	aa	aa	aa	aa	aa	aa	aa	aa	ss	ss	ss	ss	ss	ss	ss	ss	ss	ss	ss	aa	aa	ss	ss	ss	ss	ss	ss	ss	ss	ss	ss	ss	ss	ss	ss	ss	ss
B 764 C	0	0	0	0	0	0		aa	aa	aa	aa	aa	aa	ss	ss	ss	ss	ss	ss	ss	aa	ss	ss	ss	ss	ss	ss	ss	ss	aa	aa	aa	aa	aa	aa	aa	aa	aa	aa	aa	aa	aa	aa	aa	aa	aa	aa	aa	ss
B 767 B	1	4	2.875	6	0.392857	11.5		aa	aa	aa	aa	aa	aa	aa	aa	aa	aa	aa	aa	aa	aa	aa	aa	aa	aa	aa	aa	aa	aa	aa	aa	aa	aa	aa	aa	aa	aa	aa	aa	aa	aa	aa	aa	aa	ss	ss	ss	ss	ss
B 774 4	1	0	0	0	0	0		aa	aa	aa	ss	ss	ss	ss	ss	ss	ss	aa	aa	aa	ss	aa	aa	aa	aa	aa	aa	aa	aa	aa	aa	aa	aa	aa	aa	aa	aa	ss	ss	ss	ss	ss	ss	ss	ss	ss	ss	ss	ss
B 776 A	1	6	3	4.5	0.291667	18		aa	aa	aa	aa	aa	aa	aa	aa	aa	ss	ss	ss	ss	aa	aa	aa	ss	ss	ss	ss	ss	ss	ss	ss	aa	ss	ss	ss	aa	aa	aa	aa	aa	aa	aa	aa	aa	aa	aa	aa	aa	ss
B 784 B	0	0	0	0	0	0		aa	aa	aa	aa	aa	aa	aa	ss	ss	ss	ss	ss	ss	ss	ss	ss	ss	ss	ss	ss	ss	ss	ss	ss	aa	aa	aa	aa	aa	aa	ss	ss	ss	ss	aa	aa	aa	ss	ss	ss	ss	ss
B 824 B	0	0	0	0	0	0		ss	ss	ss	ss	ss	ss	ss	ss	ss	ss	ss	ss	ss	aa	aa	aa	aa	aa	aa	aa	aa	aa	aa	aa	ss	ss	ss	ss	ss	ss	ss	ss	ss	ss	aa	aa	aa	aa	aa	aa	*	ss
B 72 C	1	0	0	0	0	0		aa	ss	ss	ss	ss	ss	ss	ss	ss	ss	ss	aa	aa	ss	aa	aa	aa	aa	aa	aa	aa	aa	aa	aa	ss	ss	ss	ss	ss	ss	ss	ss	ss	ss	ss	ss	ss	ss	ss	ss	ss	aa
B 780 B	1	6	3.08333	4.5	0.304348	18.5		aa	aa	aa	aa	ss	ss	ss	ss	ss	ss	ss	ss	ss	ss	aa	aa	aa	aa	aa	aa	aa	aa	ss	ss	aa	aa	aa	aa	aa	aa	aa	aa	aa	aa	aa	aa	ss	ss	ss	ss	aa	aa
B 793 A	1	0	0	0	0	0		ss	ss	ss	ss	ss	ss	ss	ss	ss	ss	ss	ss	ss	aa	ss	ss	ss	ss	ss	aa	aa	aa	aa	aa	aa	ss	ss	ss	ss	ss	ss	ss	ss	ss	aa	aa	aa	aa	aa	aa	aa	aa
B 793 B	1	0	0	0	0	0		aa	aa	aa	aa	aa	aa	aa	aa	aa	aa	aa	ss	ss	ss	ss	ss	ss	aa	aa	aa	aa	aa	aa	aa	aa	ss	ss	ss	ss	ss	aa	aa	aa	aa	ss	aa	aa	aa	aa	aa	aa	aa
B 714 A	0	0	0	0	0	0		ss	ss	ss	ss	ss	ss	ss	ss	ss	ss	ss	ss	ss	ss	ss	ss	ss	ss	ss	ss	ss	ss	ss	ss	aa	ss	ss	ss	ss	ss	ss	ss	ss	ss	aa	aa	aa	aa	aa	ss	*	aa
B 742 A	0	0	0	0	0	0		aa	aa	aa	aa	ss	ss	ss	ss	ss	ss	ss	ss	ss	aa	ss	ss	ss	ss	ss	ss	ss	ss	ss	ss	aa	aa	aa	aa	aa	aa	aa	aa	aa	aa	ss	*	aa	aa	aa	aa	aa	aa
B 753 C	1	3	3.66667	4.5	0.30303	11		ss	ss	ss	ss	ss	ss	ss	ss	ss	ss	ss	ss	ss	ss	aa	aa	aa	aa	aa	aa	aa	aa	ss	ss	aa	aa	aa	aa	aa	aa	aa	aa	aa	aa	aa	aa	ss	ss	ss	ss	ss	ss
B 758 A	0	5	3.2	4.5	0.323529	16		ss	ss	ss	ss	ss	ss	ss	ss	aa	aa	aa	aa	aa	aa	aa	aa	aa	aa	aa	aa	aa	aa	ss	ss	aa	ss	ss	ss	ss	ss	aa	aa	aa	aa	ss	aa	aa	aa	aa	aa	aa	aa
B 776 B	1	1	2	2	0.16129	2		aa	aa	aa	aa	aa	aa	aa	aa	aa	aa	aa	aa	aa	ss	ss	ss	ss	ss	ss	ss	ss	ss	ss	ss	aa	ss	ss	ss	ss	ss	ss	ss	ss	ss	ss	ss	ss	ss	*	*	aa	aa
B 784 A	0	3	3.16667	4	0.166667	9.5		aa	aa	aa	aa	ss	ss	ss	ss	ss	ss	ss	ss	ss	aa	aa	aa	aa	aa	aa	aa	aa	aa	aa	ss	aa	ss	ss	ss	ss	ss	ss	ss	ss	ss	ss	aa	aa	aa	aa	aa	ss	ss
B 691 A	0	0	0	0	0	0		aa	aa	ss	ss	ss	ss	ss	ss	ss	aa	aa	aa	aa	aa	aa	aa	ss	ss	ss	ss	ss	ss	ss	ss	aa	aa	aa	ss	ss	ss	ss	ss	ss	ss	aa	aa	aa	aa	aa	aa	aa	aa
B 737 A	1	0	0	0	0	0		ss	ss	ss	ss	ss	ss	ss	ss	ss	ss	*	aa	aa	aa	aa	aa	aa	aa	aa	aa	aa	aa	aa	aa	aa	ss	ss	ss	ss	ss	ss	ss	ss	ss	aa	aa	aa	aa	aa	aa	aa	aa
B 738 B	0	0	0	0	0	0		aa	aa	ss	ss	ss	ss	ss	ss	ss	ss	aa	aa	aa	aa	aa	aa	aa	aa	aa	aa	aa	aa	aa	aa	aa	aa	aa	aa	aa	aa	aa	aa	aa	aa	aa	aa	aa	aa	aa	aa	aa	aa
B 753 D	1	3	2.66667	4.5	0.37037	8		aa	aa	aa	aa	aa	aa	aa	aa	aa	aa	aa	aa	aa	ss	aa	aa	aa	aa	aa	aa	aa	aa	ss	ss	aa	aa	aa	aa	aa	aa	aa	aa	aa	aa	aa	aa	aa	aa	aa	aa	aa	aa
B 775 A	0	0	0	0	0	0		ss	aa	aa	aa	aa	aa	aa	aa	aa	aa	aa	aa	aa	aa	ss	ss	ss	ss	ss	ss	ss	aa	aa	aa	aa	ss	ss	ss	ss	ss	ss	aa	aa	aa	ss	aa	aa	aa	aa	aa	aa	aa
B 779 B	0	3	3.5	4	0.3	10.5		aa	aa	aa	aa	aa	aa	aa	ss	ss	ss	ss	ss	ss	ss	aa	aa	aa	aa	aa	aa	aa	aa	ss	ss	aa	aa	aa	aa	aa	aa	aa	aa	aa	aa	ss	ss	ss	ss	ss	ss	ss	ss
B 780 C	1	1	3.5	3.5	0.333333	3.5		aa	ss	ss	ss	ss	ss	aa	aa	aa	aa	aa	aa	aa	ss	ss	ss	ss	ss	ss	ss	aa	aa	aa	aa	aa	aa	aa	aa	aa	aa	aa	aa	aa	aa	ss	ss	ss	ss	ss	ss	ss	ss
B 664 B	0	0	0	0	0	0		aa	aa	ss	ss	ss	ss	ss	ss	ss	ss	ss	ss	ss	aa	aa	aa	aa	aa	aa	aa	aa	aa	ss	ss	aa	aa	aa	aa	aa	aa	aa	aa	aa	aa	ss	ss	ss	ss	ss	ss	ss	ss
B 752 C	1	1	5	5	0.4	5		ss	ss	ss	ss	ss	ss	ss	ss	ss	ss	ss	aa	aa	ss	ss	ss	ss	ss	ss	ss	ss	ss	ss	ss	aa	aa	ss	ss	ss	ss	ss	ss	ss	ss	aa	aa	aa	aa	aa	aa	aa	aa
B 757 B	1	0	0	0	0	0		aa	aa	aa	aa	aa	aa	aa	aa	aa	aa	aa	aa	aa	aa	aa	aa	aa	aa	aa	ss	ss	ss	ss	ss	aa	aa	aa	aa	aa	ss	ss	ss	ss	ss	aa	aa	aa	aa	aa	aa	aa	aa
B 767 A	1	9	3.44444	4	0.333333	31		aa	aa	aa	aa	aa	aa	aa	aa	aa	aa	aa	aa	ss	ss	ss	ss	ss	ss	ss	ss	aa	aa	aa	aa	aa	aa	aa	aa	aa	aa	aa	ss	ss	ss	ss	ss	ss	aa	aa	aa	aa	aa
B 776 D	1	0	0	0	0	0		aa	aa	aa	aa	aa	aa	aa	aa	aa	aa	aa	aa	aa	aa	aa	aa	aa	aa	aa	ss	ss	ss	ss	ss	aa	ss	ss	ss	ss	ss	aa	aa	aa	aa	aa	aa	aa	aa	aa	ss	ss	ss
B 794 A	0	0	0	0	0	0		ss	ss	ss	ss	ss	ss	ss	ss	ss	ss	ss	ss	ss	ss	ss	ss	ss	ss	ss	ss	ss	ss	ss	ss	aa	ss	ss	ss	ss	ss	ss	ss	ss	ss	ss	ss	ss	ss	ss	ss	*	aa
B 634 A	0	0	0	0	0	0		aa	aa	aa	aa	aa	aa	aa	aa	aa	aa	aa	aa	aa	aa	aa	aa	aa	aa	aa	aa	aa	aa	aa	aa	aa	aa	aa	aa	aa	aa	aa	aa	aa	aa	aa	aa	aa	aa	aa	aa	aa	ss
B 688 A	0	1	2	2	0.173913	2		ss	ss	ss	ss	ss	ss	ss	ss	ss	ss	aa	aa	aa	ss	ss	ss	ss	ss	ss	ss	ss	ss	ss	ss	aa	aa	aa	aa	aa	aa	aa	aa	aa	aa	aa	aa	aa	aa	aa	ss	ss	ss
B 691 B	0	1	2	2	0	2		aa	aa	aa	ss	ss	ss	ss	ss	ss	ss	ss	ss	aa	aa	aa	aa	aa	aa	aa	aa	aa	aa	aa	aa	aa	ss	ss	ss	ss	ss	ss	ss	ss	ss	ss	ss	ss	ss	ss	ss	ss	ss
B 691 D	0	0	0	0	0	0		aa	aa	aa	aa	aa	aa	aa	aa	aa	ss	aa	ss	ss	aa	aa	aa	aa	aa	aa	aa	aa	aa	ss	ss	aa	aa	aa	aa	aa	aa	aa	aa	aa	aa	ss	ss	ss	ss	ss	*	*	aa
B 705 A	0	0	0	0	0	0		ss	ss	ss	ss	ss	ss	ss	ss	ss	ss	*	aa	aa	aa	aa	aa	aa	aa	aa	aa	aa	aa	aa	aa	aa	ss	aa	aa	aa	aa	aa	aa	aa	aa	ss	ss	ss	ss	ss	ss	ss	ss
B 713 D	1	2	2.5	4	0.266667	5		aa	aa	aa	aa	aa	aa	aa	aa	aa	aa	aa	ss	ss	ss	aa	aa	aa	aa	aa	aa	aa	aa	aa	ss	aa	aa	ss	ss	ss	ss	ss	ss	ss	ss	aa	aa	aa	aa	aa	aa	aa	aa
B 737 C	1	0	0	0	0	0		ss	ss	ss	ss	ss	ss	ss	ss	ss	ss	ss	ss	ss	ss	ss	ss	ss	ss	ss	ss	ss	ss	aa	aa	aa	ss	ss	ss	aa	aa	aa	aa	aa	aa	aa	aa	aa	aa	aa	ss	ss	ss
B 753 A	1	7	3.28571	5	0.434783	23		aa	aa	aa	aa	ss	ss	ss	ss	ss	ss	ss	ss	ss	ss	ss	ss	ss	ss	ss	ss	ss	ss	ss	ss	aa	ss	ss	ss	ss	ss	aa	aa	aa	aa	ss	ss	ss	ss	ss	ss	ss	ss
B 756 A	0	0	0	0	0	0		aa	aa	aa	aa	aa	aa	aa	aa	aa	aa	aa	aa	aa	ss	ss	ss	ss	ss	ss	aa	aa	aa	aa	aa	aa	ss	ss	ss	ss	ss	ss	ss	ss	ss	ss	ss	ss	ss	ss	ss	ss	ss
B 764 A	0	0	0	0	0	0		aa	aa	ss	ss	ss	ss	ss	ss	ss	ss	aa	aa	aa	ss	aa	aa	aa	aa	aa	aa	ss	ss	ss	ss	aa	ss	ss	ss	ss	ss	ss	ss	ss	ss	ss	aa	aa	aa	aa	aa	aa	ss
B 776 C	1	1	2.5	2.5	0	2.5		aa	aa	aa	aa	aa	aa	aa	aa	aa	aa	aa	ss	ss	aa	ss	ss	ss	ss	ss	ss	ss	ss	ss	ss	aa	ss	ss	ss	ss	ss	aa	aa	aa	aa	aa	aa	aa	ss	ss	ss	ss	ss
B 634 C	0	1	1.5	1.5	0.269231	1.5		ss	ss	ss	ss	ss	ss	ss	ss	ss	aa	aa	aa	aa	ss	ss	ss	ss	ss	ss	ss	ss	ss	ss	ss	aa	ss	ss	ss	ss	ss	aa	aa	aa	aa	ss	ss	ss	ss	ss	ss	ss	ss
B 683 A	1	2	2.25	2.5	0.363636	4.5		ss	ss	ss	ss	ss	ss	ss	ss	ss	ss	ss	ss	aa	aa	aa	aa	aa	aa	aa	aa	ss	ss	ss	ss	aa	aa	aa	aa	aa	aa	aa	aa	aa	aa	ss	ss	ss	ss	aa	aa	aa	aa
B 713 C	1	1	2.5	2.5	0.12	2.5		aa	aa	aa	aa	ss	ss	ss	ss	ss	ss	*	aa	aa	ss	aa	aa	aa	aa	aa	aa	aa	aa	aa	aa	aa	aa	aa	aa	aa	aa	aa	aa	aa	aa	ss	ss	ss	ss	ss	ss	ss	ss
B 730 B	0	2	2.25	2.5	0.259259	4.5		ss	ss	ss	ss	ss	ss	ss	ss	ss	ss	ss	ss	ss	aa	aa	aa	aa	aa	aa	aa	aa	aa	aa	aa	aa	aa	aa	aa	aa	aa	ss	ss	ss	ss	aa	aa	aa	aa	aa	aa	aa	aa
B 730 C	0	2	3.75	5.5	0.259259	7.5		ss	ss	ss	ss	ss	ss	ss	ss	ss	ss	ss	ss	*	aa	ss	ss	ss	ss	ss	ss	ss	ss	aa	aa	aa	aa	aa	aa	aa	aa	ss	aa	*	ss	ss	aa	aa	aa	aa	aa	aa	aa
B 737 D	1	3	1.5	2	0.411765	4.5		ss	ss	ss	ss	ss	ss	ss	ss	ss	ss	ss	ss	ss	aa	aa	aa	aa	aa	aa	ss	ss	ss	ss	aa	aa	aa	aa	aa	aa	aa	aa	ss	ss	ss	ss	ss	ss	ss	ss	ss	ss	ss
B 738 A	0	2	2.5	3	0.04	5		ss	ss	ss	ss	ss	ss	aa	aa	aa	aa	aa	aa	ss	ss	ss	ss	ss	ss	ss	ss	ss	ss	ss	ss	aa	ss	ss	ss	ss	ss	ss	ss	ss	ss	ss	*	aa	aa	aa	aa	aa	ss
B 738 C	0	1	2.5	2.5	0.03125	2.5		aa	aa	aa	aa	aa	aa	aa	aa	aa	aa	aa	ss	ss	ss	ss	ss	ss	ss	ss	ss	aa	aa	aa	aa	aa	aa	aa	aa	aa	aa	ss	ss	ss	ss	ss	ss	ss	ss	ss	ss	*	aa
B 752 A	1	0	0	0	0	0		ss	ss	ss	ss	ss	ss	ss	ss	ss	ss	ss	ss	*	aa	ss	ss	ss	ss	ss	ss	ss	ss	ss	ss	aa	ss	ss	ss	ss	ss	ss	ss	ss	ss	ss	ss	ss	ss	ss	ss	ss	ss
B 766 A	1	0	0	0	0	0		ss	ss	ss	ss	ss	ss	ss	ss	ss	aa	aa	aa	aa	aa	aa	aa	aa	ss	ss	ss	ss	ss	ss	ss	aa	ss	ss	ss	ss	ss	ss	ss	ss	ss	ss	ss	ss	ss	ss	ss	ss	ss
B 779 A	0	0	0	0	0	0		aa	aa	aa	aa	aa	aa	aa	aa	aa	aa	aa	ss	ss	aa	aa	aa	aa	aa	aa	aa	aa	aa	aa	aa	*	ss	ss	ss	ss	ss	ss	ss	ss	ss	ss	ss	ss	ss	aa	aa	aa	aa
B 682 A	0	1	2.5	2.5	0.0869565	2.5		ss	ss	ss	ss	ss	ss	ss	ss	ss	ss	aa	ss	*	aa	aa	aa	aa	aa	aa	aa	aa	aa	aa	aa	aa	aa	aa	aa	aa	aa	aa	aa	*	*	aa	aa	aa	ss	ss	ss	ss	ss
B 712 A	1	0	0	0	0	0		ss	ss	ss	ss	ss	ss	ss	ss	ss	ss	ss	ss	*	aa	ss	ss	aa	aa	aa	aa	aa	aa	aa	aa	aa	aa	aa	aa	aa	aa	aa	aa	aa	aa	ss	ss	ss	ss	ss	ss	ss	ss
B 713 A	1	2	1.75	2	0.433333	3.5		ss	ss	ss	ss	ss	ss	ss	ss	ss	ss	aa	ss	*	aa	ss	ss	ss	ss	ss	ss	ss	ss	ss	ss	aa	ss	ss	ss	ss	ss	aa	aa	aa	aa	ss	ss	ss	ss	ss	ss	ss	ss
B 725 B	1	0	0	0	0	0		ss	ss	ss	ss	ss	aa	aa	aa	aa	aa	aa	ss	*	aa	ss	ss	ss	ss	ss	ss	ss	ss	ss	ss	aa	ss	ss	ss	ss	ss	ss	ss	ss	ss	ss	ss	ss	ss	ss	ss	ss	ss
B 765 C	0	1	2.5	2.5	0.217391	2.5		ss	ss	ss	ss	ss	ss	ss	ss	ss	ss	aa	aa	aa	aa	ss	ss	ss	ss	ss	ss	ss	ss	ss	*	aa	ss	ss	ss	ss	ss	ss	ss	*	aa	ss	ss	ss	ss	ss	ss	ss	ss
B 70 A	1	1	2.5	2.5	0.391304	2.5		ss	ss	ss	ss	ss	ss	ss	ss	ss	ss	ss	ss	ss	ss	ss	ss	aa	aa	aa	aa	aa	aa	*	ss	aa	aa	aa	aa	aa	aa	aa	aa	aa	aa	aa	aa	ss	ss	ss	ss	ss	ss
B 612	1	1	3.5	3.5	0.296296	3.5		ss	ss	ss	ss	ss	ss	ss	ss	aa	aa	aa	aa	aa	aa	aa	aa	aa	aa	aa	aa	aa	aa	aa	aa	ss	ss	ss	ss	ss	ss	aa	aa	aa	aa	ss	ss	ss	ss	ss	ss	ss	aa
B 634 B	0	0	0	0	0	0		ss	aa	aa	aa	aa	aa	aa	aa	ss	ss	aa	ss	ss	aa	aa	aa	aa	aa	aa	ss	ss	ss	ss	ss	aa	aa	aa	aa	aa	aa	aa	aa	*	*	aa	aa	aa	aa	aa	aa	aa	aa
B 709 A	1	3	3.16667	5	0.464286	9.5		ss	ss	ss	ss	ss	ss	ss	ss	ss	ss	ss	ss	aa	ss	ss	ss	ss	ss	ss	ss	aa	aa	aa	aa	aa	aa	aa	aa	aa	aa	aa	aa	aa	aa	ss	ss	ss	ss	ss	ss	*	aa
B 714 C	0	3	0	*	0.25	0		ss	ss	ss	ss	ss	ss	aa	aa	aa	aa	aa	aa	aa	aa	ss	ss	ss	ss	ss	ss	ss	ss	aa	aa	aa	ss	ss	ss	ss	ss	aa	aa	aa	aa	ss	ss	ss	ss	ss	ss	ss	ss
B 755 A	1	2	4.5	4.5	0.222222	9		ss	aa	aa	aa	aa	aa	aa	aa	ss	ss	ss	ss	ss	aa	ss	ss	ss	ss	ss	ss	ss	ss	ss	ss	aa	aa	aa	aa	aa	aa	aa	aa	aa	aa	ss	ss	ss	ss	ss	ss	ss	ss
B 705 B	0	0	0	0	0	0		aa	aa	aa	aa	aa	aa	aa	aa	aa	aa	*	ss	ss	aa	ss	ss	ss	ss	ss	ss	ss	ss	ss	ss	aa	ss	ss	ss	ss	ss	ss	ss	ss	ss	ss	ss	ss	ss	aa	aa	aa	aa
B 713 B	1	0	0	0	0	0		aa	aa	*	ss	ss	ss	ss	ss	ss	ss	ss	ss	ss	aa	aa	aa	aa	aa	aa	aa	ss	ss	ss	ss	aa	ss	ss	ss	ss	ss	aa	aa	*	aa	ss	ss	ss	ss	ss	ss	ss	ss
B 751 A	0	0	0	0	0	0		aa	ss	ss	ss	ss	ss	ss	ss	ss	ss	aa	aa	aa	aa	aa	aa	ss	ss	ss	ss	ss	ss	ss	aa	aa	aa	aa	aa	aa	aa	aa	aa	aa	aa	aa	aa	aa	aa	aa	aa	aa	aa
B 756 C	0	2	2.5	3	0.344828	5		aa	aa	aa	aa	aa	aa	aa	aa	aa	aa	aa	aa	aa	aa	aa	aa	aa	ss	ss	ss	ss	ss	aa	aa	aa	ss	ss	ss	ss	ss	aa	aa	aa	aa	ss	ss	ss	ss	ss	ss	ss	ss
B 759 E	1	0	0	0	0	0		ss	ss	ss	ss	ss	aa	aa	aa	aa	aa	aa	ss	ss	ss	ss	ss	ss	ss	ss	ss	ss	ss	ss	ss	aa	ss	aa	aa	aa	aa	aa	aa	aa	aa	ss	aa	*	aa	ss	ss	ss	ss
B 689 A	1	0	0	0	0	0		ss	ss	ss	ss	ss	ss	ss	ss	ss	ss	ss	ss	*	aa	aa	aa	aa	aa	aa	aa	aa	aa	aa	aa	aa	aa	aa	aa	aa	aa	aa	aa	*	*	ss	ss	ss	ss	ss	ss	ss	ss
B 727 B	1	2	2	2.5	0.142857	4		ss	ss	aa	aa	aa	aa	aa	aa	aa	aa	aa	ss	ss	aa	aa	aa	aa	aa	aa	aa	aa	ss	ss	ss	aa	ss	ss	ss	ss	ss	aa	aa	aa	aa	ss	ss	ss	ss	ss	ss	ss	ss
B 780 A	1	3	3.66667	4.5	0.24	11		aa	aa	ss	ss	ss	ss	ss	ss	ss	aa	aa	aa	aa	ss	ss	aa	aa	aa	aa	aa	aa	aa	aa	aa	aa	aa	aa	aa	aa	aa	aa	aa	aa	aa	ss	ss	ss	ss	ss	ss	ss	ss
B 691 C	0	0	0	0	0	0		aa	aa	aa	aa	aa	aa	ss	ss	ss	ss	ss	ss	*	aa	aa	ss	ss	ss	ss	ss	ss	ss	ss	aa	aa	aa	aa	aa	aa	aa	ss	*	*	*	ss	ss	ss	ss	ss	ss	ss	ss
B 794 B	0	4	3.125	5	0.315789	12.5		aa	aa	aa	aa	aa	aa	aa	aa	aa	aa	aa	aa	aa	ss	ss	ss	aa	aa	aa	aa	aa	aa	aa	aa	aa	aa	aa	aa	aa	aa	aa	aa	*	*	aa	aa	aa	aa	aa	aa	aa	ss
B 737 B	1	10	4.1	6	0.34375	41		aa	aa	aa	aa	aa	aa	aa	aa	aa	aa	aa	aa	aa	ss	ss	ss	ss	ss	ss	ss	ss	ss	ss	ss	aa	ss	ss	ss	ss	ss	ss	*	*	aa	ss	ss	ss	ss	aa	ss	*	aa
B 707 A	0	0	0	0	0	0		aa	aa	aa	aa	aa	aa	aa	aa	aa	aa	aa	ss	ss	aa	ss	ss	ss	ss	ss	ss	ss	ss	ss	ss	aa	ss	ss	ss	ss	ss	ss	*	*	*	aa	aa	aa	ss	ss	*	aa	ss
B 706 A	1	0	0	0	0	0		aa	ss	ss	ss	ss	ss	ss	ss	ss	ss	aa	aa	aa	aa	ss	ss	ss	ss	ss	ss	ss	ss	ss	ss	aa	ss	ss	ss	ss	ss	ss	*	*	*	aa	aa	aa	aa	ss	*	aa	ss
B 708 C	1	0	0	0	0	0		aa	aa	aa	aa	aa	ss	ss	ss	ss	ss	ss	ss	ss	*	ss	ss	ss	ss	ss	ss	ss	ss	ss	ss	aa	aa	aa	aa	aa	aa	aa	aa	aa	aa	aa	aa	aa	aa	aa	aa	aa	aa
B 717 D	1	0	0	0	0	0		ss	ss	ss	ss	ss	aa	aa	aa	aa	aa	aa	aa	aa	aa	aa	aa	aa	aa	aa	aa	aa	aa	aa	aa	*	ss	ss	ss	ss	ss	ss	aa	*	ss	ss	ss	ss	ss	ss	aa	*	ss
B 751 B	0	0	0	0	0	0		aa	aa	aa	aa	aa	aa	aa	aa	aa	aa	aa	ss	ss	ss	aa	aa	aa	aa	aa	ss	ss	ss	ss	aa	aa	ss	ss	ss	ss	ss	ss	aa	*	*	ss	aa	aa	aa	aa	aa	*	ss
B 519 C	0	0	0	0	0	0		ss	*	aa	aa	aa	ss	ss	aa	*	ss	aa	ss	ss	aa	aa	aa	*	ss	ss	ss	ss	ss	ss	ss	ss	ss	ss	ss	ss	aa	aa	aa	ss	ss	ss	ss	ss	aa	ss	aa	aa	aa
B 766 B	1	1	3	3	0.3125	3		ss	ss	ss	ss	ss	ss	ss	ss	ss	ss	*	aa	aa	aa	*	ss	ss	ss	ss	ss	ss	ss	ss	ss	aa	ss	ss	ss	ss	ss	aa	aa	aa	aa	ss	aa	ss	ss	ss	aa	aa	aa
B 695 B	0	0	0	0	0	0		aa	aa	*	ss	ss	ss	ss	ss	ss	ss	aa	ss	ss	ss	aa	aa	aa	aa	aa	aa	aa	ss	ss	ss	aa	ss	ss	ss	ss	ss	ss	aa	*	*	aa	aa	aa	aa	aa	aa	aa	ss
B 664 A	0	0	0	0	0	0		ss	ss	aa	aa	aa	aa	aa	aa	aa	aa	aa	aa	*	aa	aa	aa	aa	aa	aa	aa	aa	aa	aa	aa	aa	aa	aa	aa	aa	aa	aa	aa	aa	aa	aa	aa	aa	aa	aa	aa	aa	aa
B 756 B	0	0	0	0	0	0		aa	aa	aa	aa	aa	aa	aa	aa	aa	ss	ss	ss	*	ss	ss	ss	ss	ss	ss	ss	ss	ss	ss	ss	aa	ss	ss	ss	ss	ss	ss	ss	ss	ss	*	aa	aa	aa	aa	aa	aa	ss
B 722 A	1	0	0	0	0	0		*	ss	ss	ss	ss	ss	ss	ss	ss	ss	aa	aa	*	aa	ss	ss	ss	ss	ss	ss	ss	ss	ss	ss	aa	ss	ss	ss	ss	ss	ss	aa	*	*	ss	aa	aa	aa	aa	aa	aa	aa
B 722 C	1	2	1	1	0.216216	2		*	*	*	ss	ss	ss	ss	ss	ss	ss	aa	ss	ss	ss	ss	ss	ss	ss	ss	ss	ss	ss	ss	ss	aa	aa	aa	aa	aa	aa	aa	aa	*	*	aa	aa	aa	aa	aa	aa	aa	aa
B 725 A	1	7	3.21429	4.5	0.461538	22.5		*	ss	ss	ss	ss	ss	*	aa	aa	aa	aa	aa	*	ss	aa	aa	aa	aa	aa	aa	aa	aa	aa	aa	aa	aa	aa	aa	aa	*	ss	aa	aa	aa	aa	aa	ss	ss	ss	aa	aa	aa
B 717 A	1	10	2.1	4.5	0.428571	21		*	*	aa	aa	aa	aa	aa	aa	aa	aa	aa	aa	*	ss	aa	aa	aa	aa	aa	aa	aa	aa	aa	*	aa	aa	aa	aa	aa	aa	aa	aa	*	*	ss	ss	ss	ss	ss	ss	ss	ss
B 729 A	1	0	0	0	0	0		ss	ss	ss	ss	ss	ss	ss	ss	ss	ss	aa	*	*	ss	aa	aa	aa	aa	aa	aa	aa	aa	aa	aa	aa	aa	aa	aa	aa	aa	ss	ss	*	*	ss	aa	aa	aa	aa	aa	aa	aa
B 715 C	0	8	3.125	4.5	0.590909	25		*	*	*	ss	ss	ss	ss	ss	*	*	aa	ss	ss	aa	aa	aa	aa	aa	aa	aa	aa	aa	aa	*	aa	aa	aa	aa	aa	aa	aa	aa	*	*	ss	ss	ss	aa	aa	aa	aa	aa
B 752 B	1	0	0	0	0	0		*	*	aa	ss	ss	ss	ss	ss	ss	ss	ss	ss	ss	ss	ss	ss	*	*	*	aa	aa	aa	aa	ss	*	ss	ss	ss	ss	ss	ss	aa	*	*	aa	aa	aa	ss	ss	ss	ss	ss
B 715 B	0	0	0	0	0	0		*	*	aa	aa	aa	aa	aa	aa	aa	aa	aa	aa	*	ss	aa	aa	aa	aa	aa	aa	aa	aa	aa	aa	aa	aa	aa	aa	aa	aa	aa	aa	*	*	aa	*	ss	ss	ss	*	*	aa
B 724 A	0	0	0	0	0	0		*	*	*	*	aa	aa	aa	aa	aa	aa	aa	aa	*	ss	ss	ss	ss	ss	ss	ss	ss	ss	ss	*	aa	aa	aa	aa	aa	aa	aa	aa	*	*	aa	aa	aa	aa	ss	aa	*	*
B 716 A	0	2	2.5	3	0.37037	5		*	*	*	*	ss	ss	ss	ss	ss	ss	ss	ss	*	ss	ss	ss	ss	ss	ss	aa	aa	aa	aa	*	aa	aa	ss	*	aa	*	*	*	*	*	*	ss	ss	ss	ss	*	*	aa
B 721 B	0	0	0	0	0	0		*	*	*	*	aa	aa	aa	aa	aa	aa	aa	aa	*	aa	aa	aa	aa	aa	aa	aa	*	*	ss	*	aa	aa	*	*	*	*	*	*	*	*	*	ss	aa	aa	aa	aa	aa	aa
B 716 B	0	2	2.5	3	0.333333	5		*	*	*	*	ss	aa	aa	aa	aa	aa	aa	ss	*	aa	aa	*	*	*	ss	ss	ss	ss	ss	*	*	*	*	*	aa	*	*	*	*	*	*	ss	ss	ss	aa	aa	*	ss
B 720 B	1	2	4	4	0.416667	8		*	*	*	*	aa	aa	aa	aa	*	*	*	*	*	aa	aa	*	*	*	ss	ss	*	*	*	*	aa	aa	aa	aa	aa	*	*	*	*	*	*	ss	ss	ss	ss	aa	*	*
B 717 B	1	0	0	0	0	0		*	*	*	*	aa	*	*	*	*	*	*	*	*	*	*	*	*	*	*	*	*	*	*	*	*	aa	aa	aa	aa	*	*	*	*	*	*	ss	*	*	*	*	*	*
B 723 A	0	3	4	5.5	0.214286	12		*	*	*	*	aa	*	*	*	*	*	*	*	*	*	*	*	*	*	*	*	*	*	*	*	*	aa	aa	aa	aa	*	*	*	*	*	*	ss	*	*	*	*	*	*
[truncated: 141 more columns]
